# Supplementary material for: Perinatal Outcomes in Extra vs. Transperitoneal Cesarean Delivery: A Systematic Review and Meta-Analysis of Randomized Controlled Trials
Source: J Clin Med. 2025 Dec 26;15(1):191. doi: 10.3390/jcm15010191 (PMC12786808; doi:10.3390/jcm15010191)
Supplement: Supplementary file 1 [file jcm-15-00191-s001.zip]

Archive with 1 entries (1 files):
- jcm-4044801-supplementary.pdf
